# Supplementary material for: Soil bacterial communities associated with multi-nutrient cycling under long-term warming in the alpine meadow
Source: Front Microbiol. 2023 Feb 23;14:1136187. doi: 10.3389/fmicb.2023.1136187 (PMC9995882; doi:10.3389/fmicb.2023.1136187)
Supplement: Supplementary file 1 [file Table_1.xlsx]

## Sheet: Table S1
Table S1. The topological features of co-occurrence network under control and warming
Network Indexes	Control	Warming
Total nodes	120	192
Total links	431	831
Average degree (avgK)	7.183	8.656
Average clustering coefficient (avgCC)	0.403	0.376
Average path distance (GD)	4.322	2.861
Modularity	0.394031	0.276449
Negative links	131	285
Positive links	300	546
Negative links/Total links	0.303944	0.34296

## Sheet: Table S2
Table S2. A list of nodes that are present in networks under control and warming
Treatment	keystone nodes	OTU_ID	Domain	Phylum	Class	Order	Family	Genus
Control	connectors	OTU_112	Bacteria	Acidobacteria	Acidobacteria Gp4	Unclassified	Unclassified	Gp4
		OTU_6978	Bacteria	Proteobacteria	Betaproteobacteria	Nitrosomonadales	Unclassified	Unclassified
Warming	connectors	OTU_1	Bacteria	Proteobacteria	Gammaproteobacteria	Nevskiales	Nevskiaceae	Solimonas
		OTU_104	Bacteria	Acidobacteria	Acidobacteria Gp4	Unclassified	Unclassified	Gp4
		OTU_108	Bacteria	Proteobacteria	Betaproteobacteria	Nitrosomonadales	Unclassified	Unclassified
		OTU_109	Bacteria	Bacteroidetes	Chitinophagia	Chitinophagales	Chitinophagaceae	Unclassified
		OTU_122	Bacteria	Acidobacteria	Acidobacteria Gp4	Unclassified	Unclassified	Gp4
		OTU_131	Bacteria	Verrucomicrobia	Spartobacteria	Unclassified	Unclassified	Spartobacteria genera incertae sedis
		OTU_136	Bacteria	Actinobacteria	Thermoleophilia	Gaiellales	Gaiellaceae	Gaiella
		OTU_1443	Bacteria	Proteobacteria	Deltaproteobacteria	Unclassified	Unclassified	Unclassified
		OTU_14622	Bacteria	Actinobacteria	Thermoleophilia	Gaiellales	Gaiellaceae	Gaiella
		OTU_15	Bacteria	Actinobacteria	Thermoleophilia	Gaiellales	Gaiellaceae	Gaiella
		OTU_154	Bacteria	Unclassified	Unclassified	Unclassified	Unclassified	Unclassified
		OTU_162	Bacteria	Proteobacteria	Deltaproteobacteria	Myxococcales	Unclassified	Unclassified
		OTU_166	Bacteria	Proteobacteria	Deltaproteobacteria	Unclassified	Unclassified	Unclassified
		OTU_17	Bacteria	Gemmatimonadetes	Gemmatimonadetes	Gemmatimonadales	Gemmatimonadaceae	Gemmatimonas
		OTU_1760	Bacteria	Acidobacteria	Acidobacteria Gp4	Unclassified	Unclassified	Gp4
		OTU_1778	Bacteria	Proteobacteria	Betaproteobacteria	Nitrosomonadales	Unclassified	Unclassified
		OTU_18	Bacteria	Proteobacteria	Betaproteobacteria	Burkholderiales	Unclassified	Unclassified
		OTU_190	Bacteria	Proteobacteria	Betaproteobacteria	Nitrosomonadales	Sterolibacteriaceae	Unclassified
		OTU_194	Bacteria	Proteobacteria	Deltaproteobacteria	Myxococcales	Kofleriaceae	Kofleria
		OTU_20	Bacteria	Gemmatimonadetes	Gemmatimonadetes	Gemmatimonadales	Gemmatimonadaceae	Gemmatimonas
		OTU_216	Bacteria	Actinobacteria	Thermoleophilia	Gaiellales	Gaiellaceae	Gaiella
		OTU_23037	Bacteria	Actinobacteria	Thermoleophilia	Gaiellales	Gaiellaceae	Gaiella
		OTU_234	Bacteria	Gemmatimonadetes	Gemmatimonadetes	Gemmatimonadales	Gemmatimonadaceae	Unclassified
		OTU_256	Bacteria	Acidobacteria	Acidobacteria Gp4	Unclassified	Unclassified	Gp4
		OTU_2990	Bacteria	Proteobacteria	Betaproteobacteria	Nitrosomonadales	Unclassified	Unclassified
		OTU_312	Bacteria	Acidobacteria	Acidobacteria Gp22	Unclassified	Unclassified	Gp22
		OTU_3215	Bacteria	Acidobacteria	Acidobacteria Gp4	Unclassified	Unclassified	Gp4
		OTU_322	Bacteria	Proteobacteria	Deltaproteobacteria	Deltaproteobacteria incertae sedis	Unclassified	Unclassified
		OTU_369	Bacteria	Bacteroidetes	Cytophagia	Cytophagales	Unclassified	Unclassified
		OTU_373	Bacteria	Unclassified	Unclassified	Unclassified	Unclassified	Unclassified
		OTU_43	Bacteria	Proteobacteria	Betaproteobacteria	Burkholderiales	Burkholderiales incertae sedis	Thiobacter
		OTU_44	Bacteria	Acidobacteria	Acidobacteria Gp4	Unclassified	Unclassified	Gp4
		OTU_45	Bacteria	Acidobacteria	Acidobacteria Gp7	Unclassified	Unclassified	Gp7
		OTU_464	Bacteria	Gemmatimonadetes	Unclassified	Unclassified	Unclassified	Unclassified
		OTU_4647	Bacteria	Actinobacteria	Thermoleophilia	Gaiellales	Gaiellaceae	Gaiella
		OTU_51	Bacteria	Proteobacteria	Betaproteobacteria	Burkholderiales	Unclassified	Unclassified
		OTU_516	Bacteria	Planctomycetes	Unclassified	Unclassified	Unclassified	Unclassified
		OTU_588	Bacteria	Actinobacteria	Thermoleophilia	Solirubrobacterales	Baekduiaceae	Baekduia
		OTU_598	Bacteria	Actinobacteria	Thermoleophilia	Gaiellales	Gaiellaceae	Gaiella
		OTU_6121	Bacteria	Proteobacteria	Betaproteobacteria	Burkholderiales	Unclassified	Unclassified
		OTU_9	Bacteria	Proteobacteria	Betaproteobacteria	Burkholderiales	Unclassified	Unclassified
	module hubs	OTU_36	Bacteria	Acidobacteria	Acidobacteria Gp7	Unclassified	Unclassified	Gp7
	network hubs	OTU_19	Bacteria	Unclassified	Unclassified	Unclassified	Unclassified	Unclassified
		OTU_61	Bacteria	Proteobacteria	Unclassified	Unclassified	Unclassified	Unclassified

## Sheet: Table S3
Table S3. A list of biomarkers that are present in control and warming
Treatment	OTU_ID	Domain	Phylum	Class	Order	Family	Genus
Control	OTU_51	Bacteria	Proteobacteria	Betaproteobacteria	Burkholderiales	Unclassified	Unclassified
	OTU_1760	Bacteria	Acidobacteria	Acidobacteria Gp4	Unclassified	Unclassified	Gp4
	OTU_256	Bacteria	Acidobacteria	Acidobacteria Gp4	Unclassified	Unclassified	Gp4
	OTU_104	Bacteria	Acidobacteria	Acidobacteria Gp4	Unclassified	Unclassified	Gp4
	OTU_62	Bacteria	Firmicutes	Clostridia	Unclassified	Unclassified	Unclassified
	OTU_15	Bacteria	Actinobacteria	Thermoleophilia	Gaiellales	Gaiellaceae	Gaiella
	OTU_657	Bacteria	Bacteroidetes	Chitinophagia	Chitinophagales	Chitinophagaceae	Terrimonas
	OTU_345	Bacteria	Unclassified	Unclassified	Unclassified	Unclassified	Unclassified
	OTU_109	Bacteria	Bacteroidetes	Chitinophagia	Chitinophagales	Chitinophagaceae	Unclassified
	OTU_44	Bacteria	Acidobacteria	Acidobacteria Gp4	Unclassified	Unclassified	Gp4
	OTU_136	Bacteria	Actinobacteria	Thermoleophilia	Gaiellales	Gaiellaceae	Gaiella
	OTU_296	Bacteria	Bacteroidetes	Chitinophagia	Chitinophagales	Chitinophagaceae	Terrimonas
	OTU_9	Bacteria	Proteobacteria	Betaproteobacteria	Burkholderiales	Unclassified	Unclassified
	OTU_25	Bacteria	Actinobacteria	Thermoleophilia	Gaiellales	Gaiellaceae	Gaiella
	OTU_3215	Bacteria	Acidobacteria	Acidobacteria Gp4	Unclassified	Unclassified	Gp4
	OTU_6121	Bacteria	Proteobacteria	Betaproteobacteria	Burkholderiales	Unclassified	Unclassified
	OTU_227	Bacteria	Acidobacteria	Acidobacteria Gp7	Unclassified	Unclassified	Gp7
	OTU_204	Bacteria	Proteobacteria	Betaproteobacteria	Burkholderiales	Unclassified	Unclassified
	OTU_3525	Bacteria	Acidobacteria	Acidobacteria Gp7	Unclassified	Unclassified	Gp7
	OTU_2709	Bacteria	Proteobacteria	Betaproteobacteria	Burkholderiales	Comamonadaceae	Ramlibacter
	OTU_96	Bacteria	Proteobacteria	Gammaproteobacteria	Nevskiales	Nevskiaceae	Unclassified
	OTU_28	Bacteria	Proteobacteria	Betaproteobacteria	Unclassified	Unclassified	Unclassified
	OTU_272	Bacteria	Actinobacteria	Rubrobacteria	Rubrobacterales	Rubrobacteraceae	Rubrobacter
	OTU_1130	Bacteria	Proteobacteria	Betaproteobacteria	Unclassified	Unclassified	Unclassified
	OTU_271	Bacteria	Unclassified	Unclassified	Unclassified	Unclassified	Unclassified
	OTU_9688	Bacteria	Acidobacteria	Acidobacteria Gp4	Unclassified	Unclassified	Gp4
	OTU_3385	Bacteria	Acidobacteria	Acidobacteria Gp6	Unclassified	Unclassified	Gp6
	OTU_34	Bacteria	Gemmatimonadetes	Gemmatimonadetes	Gemmatimonadales	Gemmatimonadaceae	Unclassified
	OTU_830	Bacteria	Proteobacteria	Betaproteobacteria	Burkholderiales	Unclassified	Unclassified
Warming	OTU_301	Bacteria	Actinobacteria	Thermoleophilia	Solirubrobacterales	Parviterribacteraceae	Parviterribacter
	OTU_30	Bacteria	Bacteroidetes	Chitinophagia	Chitinophagales	Chitinophagaceae	Unclassified
	OTU_25	Bacteria	Actinobacteria	Thermoleophilia	Gaiellales	Gaiellaceae	Gaiella
	OTU_101	Bacteria	Unclassified	Unclassified	Unclassified	Unclassified	Unclassified
	OTU_256	Bacteria	Acidobacteria	Acidobacteria Gp4	Unclassified	Unclassified	Gp4
	OTU_70	Bacteria	Firmicutes	Bacilli	Bacillales	Bacillaceae 1	Bacillus
	OTU_3525	Bacteria	Acidobacteria	Acidobacteria Gp7	Unclassified	Unclassified	Gp7
	OTU_1760	Bacteria	Acidobacteria	Acidobacteria Gp4	Unclassified	Unclassified	Gp4
	OTU_36	Bacteria	Acidobacteria	Acidobacteria Gp7	Unclassified	Unclassified	Gp7
	OTU_43	Bacteria	Proteobacteria	Betaproteobacteria	Burkholderiales	Burkholderiales incertae sedis	Thiobacter
	OTU_1006	Bacteria	Proteobacteria	Betaproteobacteria	Burkholderiales	Unclassified	Unclassified
	OTU_32	Bacteria	Proteobacteria	Betaproteobacteria	Burkholderiales	Comamonadaceae	Ramlibacter
	OTU_131	Bacteria	Verrucomicrobia	Spartobacteria	Unclassified	Unclassified	Spartobacteria genera incertae sedis
	OTU_1	Bacteria	Proteobacteria	Gammaproteobacteria	Nevskiales	Nevskiaceae	Solimonas
	OTU_12217	Bacteria	Latescibacteria	Unclassified	Unclassified	Unclassified	Latescibacteria genera incertae sedis
	OTU_104	Bacteria	Acidobacteria	Acidobacteria Gp4	Unclassified	Unclassified	Gp4
	OTU_148	Bacteria	Proteobacteria	Deltaproteobacteria	Deltaproteobacteria incertae sedis	Unclassified	Dissulfurirhabdus
	OTU_20	Bacteria	Gemmatimonadetes	Gemmatimonadetes	Gemmatimonadales	Gemmatimonadaceae	Gemmatimonas
	OTU_17	Bacteria	Gemmatimonadetes	Gemmatimonadetes	Gemmatimonadales	Gemmatimonadaceae	Gemmatimonas
	OTU_28	Bacteria	Proteobacteria	Betaproteobacteria	Unclassified	Unclassified	Unclassified
	OTU_123	Bacteria	Proteobacteria	Gammaproteobacteria	Acidiferrobacterales	Acidiferrobacteraceae	Sulfuricaulis
	OTU_3254	Bacteria	Acidobacteria	Acidobacteria Gp6	Unclassified	Unclassified	Gp6
	OTU_23	Bacteria	Proteobacteria	Betaproteobacteria	Nitrosomonadales	Unclassified	Unclassified
	OTU_318	Bacteria	Acidobacteria	Acidobacteria Gp6	Unclassified	Unclassified	Gp6
	OTU_784	Bacteria	Gemmatimonadetes	Gemmatimonadetes	Gemmatimonadales	Gemmatimonadaceae	Gemmatimonas
	OTU_51	Bacteria	Proteobacteria	Betaproteobacteria	Burkholderiales	Unclassified	Unclassified
	OTU_598	Bacteria	Actinobacteria	Thermoleophilia	Gaiellales	Gaiellaceae	Gaiella
	OTU_204	Bacteria	Proteobacteria	Betaproteobacteria	Burkholderiales	Unclassified	Unclassified
	OTU_227	Bacteria	Acidobacteria	Acidobacteria Gp7	Unclassified	Unclassified	Gp7
	OTU_792	Bacteria	Planctomycetes	Planctomycetacia	Unclassified	Unclassified	Unclassified
	OTU_2	Bacteria	Gemmatimonadetes	Gemmatimonadetes	Gemmatimonadales	Gemmatimonadaceae	Roseisolibacter
	OTU_5383	Bacteria	Actinobacteria	Thermoleophilia	Gaiellales	Gaiellaceae	Gaiella
